# Supplementary material for: Effectiveness of COVID-19 Vaccines against SARS-CoV-2 Omicron Variant (B.1.1.529): A Systematic Review with Meta-Analysis and Meta-Regression
Source: Vaccines (Basel). 2022 Dec 19;10(12):2180. doi: 10.3390/vaccines10122180 (PMC9783108; doi:10.3390/vaccines10122180)
Supplement: Supplementary file 1 [file vaccines-10-02180-s001.zip]

Archive with 1 entries (1 files):
- vaccines-1977691-supplementary.pdf
